# Supplementary material for: Assessment of the pollution incident performance of water and sewerage companies in England
Source: PLoS One. 2021 Oct 6;16(10):e0251104. doi: 10.1371/journal.pone.0251104 (PMC8494355; doi:10.1371/journal.pone.0251104)
Supplement: S1 Dataset — (XLSX) [file pone.0251104.s001.xlsx]

## Sheet: S1 pollution incident data
Pollution incident impact category	Asset type (operational property)	Water company code	Not reported by water and sewerage company										Total	Reported by water and sewerage company										Total	Grand Total
			2010	2011	2012	2013	2014	2015	2016	2017	2018	2019		2010	2011	2012	2013	2014	2015	2016	2017	2018	2019
1	combined sewer overflow	A	2	1	1				1				5												5
1	combined sewer overflow	C							1		1		2				1							1	3
1	combined sewer overflow	D		1									1												1
1	combined sewer overflow	H	1										1												1
1	combined sewer overflow	I							1				1												1
1	Foul sewer	A				1						1	2								2			2	4
1	Foul sewer	B							1				1		2				1		1			4	5
1	Foul sewer	C																				1		1	1
1	Foul sewer	D										1	1												1
1	Foul sewer	E							1				1												1
1	Foul sewer	F				1							1												1
1	Foul sewer	G									1		1												1
1	Foul sewer	H		2									2										1	1	3
1	Foul sewer	I		1						1			2			1								1	3
1	Pumping station	A							1				1												1
1	Pumping station	B	1					1					2				1							1	3
1	Pumping station	C															1							1	1
1	Pumping station	D		1		1				1		1	4									1		1	5
1	Pumping station	E		1									1												1
1	Pumping station	F									1		1												1
1	Pumping station	G														1								1	1
1	Pumping station	H	1		1							1	3			1			1				1	3	6
1	Pumping station	I							1				1												1
1	Rising main	B										1	1												1
1	Rising main	C				1				1			2												2
1	Rising main	F								1	1		2												2
1	Rising main	H				1							1												1
1	Rising main	I																					1	1	1
1	Sewage treatment works	B	1	1		3	1			1		1	8			1	1			1	1			4	12
1	Sewage treatment works	C																				1		1	1
1	Sewage treatment works	D					1						1					1		1				2	3
1	Sewage treatment works	E									1		1	1							1			2	3
1	Sewage treatment works	F																					1	1	1
1	Sewage treatment works	H				1							1		2	1						1		4	5
1	Sewage treatment works	I		1			1						2												2
2	combined sewer overflow	A	1	3		1							5						1	1				2	7
2	combined sewer overflow	B										1	1						2					2	3
2	combined sewer overflow	C	2	1				1			1	1	6								1			1	7
2	combined sewer overflow	D	1			2		2	1				6		1				1		1		1	4	10
2	combined sewer overflow	E	2	6			1						9				2		1					3	12
2	combined sewer overflow	F																1						1	1
2	combined sewer overflow	G		1			1		1				3												3
2	combined sewer overflow	H		1			1						2			1			1	1				3	5
2	combined sewer overflow	I		1		1	1						3			1								1	4
2	Foul sewer	A	2	6		1	1	2	2				14	1			1		1	2			1	6	20
2	Foul sewer	B	2	6	5	6	4	1	3	2	4	1	34		2	1			1	1	3	1	2	11	45
2	Foul sewer	C	3	2	1	1		1	1		2	2	13	1	1			1				2	3	8	21
2	Foul sewer	D		2	2	2	2	2	1	2			13						2				2	4	17
2	Foul sewer	E		5	1	2		1	1				10				1		1	1	1			4	14
2	Foul sewer	F		2		1		1					4					1		1				2	6
2	Foul sewer	G				1			1				2				1							1	3
2	Foul sewer	H	1		2	2	1	1		2		1	10	1	4		1					2		8	18
2	Foul sewer	I	1	4	2	2	2	1	1		2		15		1	2	2	2		2	1			10	25
2	Pumping station	A			2			1					3							1				1	4
2	Pumping station	B		1	1	1	2					2	7	1	2	1			1				1	6	13
2	Pumping station	C	4		2						1	1	8	2	4	1	2	2	1			1		13	21
2	Pumping station	D	1	2	1		1		3			1	9		1		1	1	2	1	1		1	8	17
2	Pumping station	E	2	1	1		1		1	1			7		1	1	1	1	3					7	14
2	Pumping station	F				1							1												1
2	Pumping station	G	1					2					3		1		1		1					3	6
2	Pumping station	H			1	2	1	1	1				6		10	1		5		1	1	2		20	26
2	Pumping station	I		1									1		1			1						2	3
2	Rising main	A					1		1				2					1						1	3
2	Rising main	B		1				1			1	1	4		1	1				1				3	7
2	Rising main	C	1	1							1		3				1							1	4
2	Rising main	D				1		1				1	3				1	1		1	1	1	1	6	9
2	Rising main	E		1	1								2									1		1	3
2	Rising main	F				1					1		2						1			1		2	4
2	Rising main	G				1	1						2												2
2	Rising main	H			1		1						2		1			2			1			4	6
2	Rising main	I			1		2						3			1	1			1				3	6
2	Sewage treatment works	B	2	1	2	5	6					1	17	2	1	1	3	2		2	1	3	2	17	34
2	Sewage treatment works	C	1		1	2	1	1	2	1			9		1		1		1	1	1	1		6	15
2	Sewage treatment works	D		1		1	1			1		1	5	1			2			1	1	4	2	11	16
2	Sewage treatment works	E	1		1	4						1	7		1		2		1					4	11
2	Sewage treatment works	F				1				1			2				1	1	1					3	5
2	Sewage treatment works	G		1	3			1					5			1			1					2	7
2	Sewage treatment works	H	1					1				1	3				1	1	2			2	2	8	11
2	Sewage treatment works	I	1	3	3						2	1	10	1	1	1	1			1		2	1	8	18
3	combined sewer overflow	A	27	24	16	17	11	5	7	3	2	1	113	14	13	39	13	12	18	28	10	2	3	152	265
3	combined sewer overflow	B	2	2	2	5	2	2	5	2	3	4	29		1	8	6	4		2	2		1	24	53
3	combined sewer overflow	C	12	6	9	3	6	9	5	9	6	7	72	34	39	50	23	6	12	11	12	9	8	204	276
3	combined sewer overflow	D	14	16	3	4	2	5	6	1	5	4	60	4	3	11	2		2	5	7	3	2	39	99
3	combined sewer overflow	E	21	19	15	13	13	8	10	5	4	2	110	2	1	2	4	6	7	10	7	12	5	56	166
3	combined sewer overflow	F	4	7	5	5	4	5	6	5	2		43	8	4	1	3	2	6	2	7	2	4	39	82
3	combined sewer overflow	G	39	22	21	7	14	3	9	7	2		124	28	58	49	24	16	7	17	13	11	15	238	362
3	combined sewer overflow	H	2	3	1	6	4	2	1	2		1	22	13	10	4	2	5		3	2	5	1	45	67
3	combined sewer overflow	I	36	17	16	24	13	8	6	8	2	1	131	19	24	17	24	19	20	16	17	20	16	192	323
3	Foul sewer	A	14	13	16	31	9	10	14	4	2	7	120	15	8	18	31	9	25	17	18	14	23	178	298
3	Foul sewer	B	44	63	130	79	87	54	53	53	48	48	659	18	38	70	117	94	116	174	162	135	164	1088	1747
3	Foul sewer	C	27	25	16	23	26	21	26	16	26	30	236	35	53	82	68	52	50	62	72	64	63	601	837
3	Foul sewer	D	64	90	61	38	46	27	33	31	38	46	474	63	85	62	77	75	35	48	51	29	45	570	1044
3	Foul sewer	E	39	34	62	49	42	43	33	33	19	23	377	8	5	21	21	16	27	34	39	51	44	266	643
3	Foul sewer	F	8	12	18	23	16	12	10	7	13	9	128	36	19	14	25	25	24	22	29	29	22	245	373
3	Foul sewer	G	38	36	30	32	23	15	20	7	24	9	234	89	111	108	48	62	56	40	37	50	40	641	875
3	Foul sewer	H	50	40	33	32	43	35	22	24	18	33	330	90	122	91	69	63	45	27	26	39	51	623	953
3	Foul sewer	I	59	81	60	82	47	35	37	33	39	32	505	97	134	111	133	95	110	99	111	76	85	1051	1556
3	Pumping station	A	5	3	3	1	1	2	1	1			17		2	55	2	13	56	19	5	4	9	165	182
3	Pumping station	B	7	5	27	51	57	9	12	3	2	6	179	6	24	70	101	78	13	19	16	25	14	366	545
3	Pumping station	C	17	12	8	4	7	4	4	2	4	3	65	57	61	56	27	22	28	43	40	31	16	381	446
3	Pumping station	D	31	42	34	31	22	13	19	18	18	7	235	209	134	145	166	156	23	53	51	47	80	1064	1299
3	Pumping station	E	3	11	17	17	10	14	8	8	7	5	100	12	10	25	61	21	24	38	23	30	61	305	405
3	Pumping station	F	2	2	1	1	4	1	2	2	3	1	19	6	3	4	3	1	3	11	4	3	4	42	61
3	Pumping station	G	13	7	7	2	6	4	3	2	1	3	48	18	35	43	18	30	33	31	29	43	60	340	388
3	Pumping station	H	23	17	12	28	34	7	6	7	5	3	142	142	182	192	117	83	26	38	27	35	154	996	1138
3	Pumping station	I	6	7	16	20	10	3	5	8	4	7	86	34	23	34	65	66	21	38	32	44	40	397	483
3	Rising main	A			3		1	1	1		1		7	1	1			3	1	1	3	1		11	18
3	Rising main	B	2	3	4	5	3	2	2	2	2		25	7	4	6	12	5	4	7	15	12	16	88	113
3	Rising main	C	2	3	4	3	2	2		2	4	3	25	10	13	7	13	9	16	19	19	12	5	123	148
3	Rising main	D	12	4	6	4	3		2	6		3	40	7	9	5	10	14	4	8	13	8	15	93	133
3	Rising main	E	5	3	2	4	4	5	4	2	2	3	34	1	1	4	9	5	6	7	9	15	5	62	96
3	Rising main	F	2	1		3	2	4	2	2	1	2	19	2	6	3	8	6	6	4	5	7	7	54	73
3	Rising main	G	3	2	4	1	3	2	3	2	2		22	6	13	11	8	15	11	12	6	8	8	98	120
3	Rising main	H	7	5	4	6	8	4		2		7	43	19	13	16	17	16	13	12	14	11	26	157	200
3	Rising main	I	5	8	4	4	8	3	2	4	6	6	50	18	13	21	17	22	17	15	23	32	18	196	246
3	Sewage treatment works	A	6	4	7	8	4	6	5	1	3	1	45		1	13	3	7	18	5	2	6		55	100
3	Sewage treatment works	B	8	11	15	31	26	6	5	3	2	4	111	48	29	71	97	74	18	22	22	52	52	485	596
3	Sewage treatment works	C	10	10	8	10	2	14	13	6	9	12	94	20	23	16	50	40	55	47	38	45	27	361	455
3	Sewage treatment works	D	4	13	15	13	15	10	6	2	10	6	94	90	96	97	41	49	10	27	29	27	31	497	591
3	Sewage treatment works	E	11	14	8	16	13	2	5	5	4	8	86	22	17	29	37	15	11	24	30	17	18	220	306
3	Sewage treatment works	F	1	1	1	3	4	3	1	3	1	1	19	1	3	4	4	7	11	8	10	16	22	86	105
3	Sewage treatment works	G	7	4	4	8	3	4	4	3	4	2	43	4	5	16	32	30	27	25	50	28	58	275	318
3	Sewage treatment works	H	2	2	8	3	9	9	10	2	3	4	52	65	41	43	25	13	9	14	13	27	95	345	397
3	Sewage treatment works	I	11	7	8	6	7	2	4	2	4	4	55	77	71	31	39	35	23	27	28	46	22	399	454
4	combined sewer overflow	A	4	4	7	10	2	3	2	5	4	4	45			74	8	4	2	5	6	3	1	103	148
4	combined sewer overflow	B		4	4	3	1	1		3	1	1	18		2		5	8	5	3	6	4	9	42	60
4	combined sewer overflow	C	1	2	3	2	1	1	3		3	7	23	13	7	26	12	11	2	1	3	2	10	87	110
4	combined sewer overflow	D	2						1			1	4	1	4	5	1	4	3	4	4	7	6	39	43
4	combined sewer overflow	E	2	1	3		8	3			2	2	21	1		2	3	4	1		1	1	3	16	37
4	combined sewer overflow	F	1	1	3	1		2		1	1	1	11	2	3	1		1	2			1	3	13	24
4	combined sewer overflow	G	3		3	7	4	4	6	4	3	2	36	1	4	5	17	10	11	3	3	13	10	77	113
4	combined sewer overflow	H		1	1	1	1		2	2		1	9	13	32	51	8	1	3	3			2	113	122
4	combined sewer overflow	I	7	5	4	7	3	7	9	1	8	3	54	5	17	11	5	9	11	20	3	4	11	96	150
4	Foul sewer	A	11	12	18	14	19	10	9	6	8	11	118	2	3	14	11	11	11	18	18	20	13	121	239
4	Foul sewer	B	40	39	46	71	99	67	59	44	61	56	582	6	15	30	154	139	89	85	94	106	103	821	1403
4	Foul sewer	C	19	24	41	28	26	19	16	18	39	50	280	19	15	55	37	27	16	9	8	14	18	218	498
4	Foul sewer	D	21	14	31	27	29	15	26	22	21	33	239	10	20	11	25	38	10	15	10	23	35	197	436
4	Foul sewer	E	10	11	18	29	25	23	23	23	16	19	197	2	5	10	8	17	16	13	17	25	20	133	330
4	Foul sewer	F	10	6	10	13	15	4	5	5	4	25	97	13	6	6	13	16	8	5	6	4	39	116	213
4	Foul sewer	G	16	11	23	20	16	19	22	12	13	18	170	6	25	34	45	74	97	53	36	35	48	453	623
4	Foul sewer	H	42	28	49	40	98	43	38	28	27	35	428	31	291	296	101	108	10	21	12	28	45	943	1371
4	Foul sewer	I	28	35	70	48	37	32	45	22	36	52	405	41	71	89	60	62	52	70	24	41	51	561	966
4	Pumping station	A	3	4	1	2	1	2	1	3			17	1		59	22	14	64	37	22	19	19	257	274
4	Pumping station	B	4	3	14	9	22	3	10	5	4	6	80	5	14	18	49	39	29	28	24	29	21	256	336
4	Pumping station	C	2	3	3	1	4	3	5		1	2	24	9	16	35	20	15	16	32	9	9	10	171	195
4	Pumping station	D	8	11	8	8	13	2	7	1	4	7	69	30	33	64	66	86	15	25	27	38	62	446	515
4	Pumping station	E	2	3	7	9	13	3	2	2	4	4	49	11	3	24	22	34	8	9	2	7	25	145	194
4	Pumping station	F		1		4			1		1		7	3		10	4	5	2	5	3	2	7	41	48
4	Pumping station	G	1	1		2		2	2	1	2	2	13	1	2	5	11	14	5	19	33	32	47	169	182
4	Pumping station	H	9	12	14	20	30	4	7	3	3	8	110	84	218	277	148	122	11	14	6	25	95	1000	1110
4	Pumping station	I	2	4	15	2	6	2	4	2	3	8	48	13	10	39	28	44	21	39	14	36	39	283	331
4	Rising main	A	1	2		1			1	3	1	1	10	2	2	7	2	7	7	8	8	6	11	60	70
4	Rising main	B	1	2	1	1	2	3	1	1	2	1	15	2		1	10	6	3	2	13	8	12	57	72
4	Rising main	C	2	4	4	4	3	4	1	1	2	3	28	9	5	5	5	3	2	6	1	5	5	46	74
4	Rising main	D	1	1	6	3	3	1	2	3	5	2	27	1	3	9	4	9	11	5	8	4	11	65	92
4	Rising main	E				3	3	2	2	3		2	15	1		6	6	8	4	7	8	7	8	55	70
4	Rising main	F	2	1	2	2	1	1	3		1	2	15	1	3	1	2	4	8	1	2	8	4	34	49
4	Rising main	G	1	2	4		1	3	3			1	15	2		5	7	7	7	7	5	4	5	49	64
4	Rising main	H		4	1	8	12	3	1	3	5	4	41	8	22	13	15	21	5	29	43	44	51	251	292
4	Rising main	I	8	4	4		1	7	5	1	5	2	37	8	18	16	9	14	6	6	4	6	13	100	137
4	Sewage treatment works	A	1		1	2	4	2	4	1	3		18		1	14	9	13	41	21	5	8	4	116	134
4	Sewage treatment works	B	6	5	3	9	7	3	7	2	3	1	46	8	9	24	41	17	28	17	19	47	30	240	286
4	Sewage treatment works	C	5	9	5	8	1		5	3	5	4	45	11	13	18	16	16	31	31	9	31	21	197	242
4	Sewage treatment works	D	15	13	3	5	10	6	3	5	4	3	67	27	107	139	80	59	19	7	17	26	20	501	568
4	Sewage treatment works	E	10	7	4	6	5	1	2	3	4	3	45	37	26	24	43	41	9	14	10	13	14	231	276
4	Sewage treatment works	F	1	1	1		1		2		2	1	9	4	8	6	14	6	9	15	6	10	29	107	116
4	Sewage treatment works	G	13	15	2	8	6	12	3	6	5	4	74	4		7	18	22	46	34	30	18	26	205	279
4	Sewage treatment works	H	9	4	4	7	5	4	4	2		5	44	62	53	85	33	22	11	4	6	19	50	345	389
4	Sewage treatment works	I	5	6	10	3	5	3	1	1	5	5	44	35	60	64	20	21	21	10	13	23	21	288	332
		Grand Total	1070	1094	1231	1255	1254	787	814	616	696	783	9600	2011	2746	3489	2920	2633	1863	1973	1795	2025	2565	24020	33620
